# Supplementary material for: The larva of Adicella syriaca Ulmer 1907, including a key to the European larvae of Adicella McLachlan, 1877 (Trichoptera, Leptoceridae)
Source: Zookeys. 2017 Oct 23;(711):131–40. doi: 10.3897/zookeys.711.20121 (PMC5674189; doi:10.3897/zookeys.711.20121)
Supplement: XML Treatment for Adicella syriaca [file zookeys.711.20121-treatment1.xml]

<!DOCTYPE tp:taxon-treatment
  PUBLIC "-//TaxonX//DTD Taxonomic Treatment Publishing DTD v0 20100105//EN" "tax-treatment-NSO.dtd">
<tp:taxon-treatment xmlns:tp="http://www.plazi.org/taxpub"><tp:treatment-meta><kwd-group><label>Taxon classification</label><kwd><named-content xmlns:xlink="http://www.w3.org/1999/xlink" content-type="kingdom">Animalia</named-content></kwd><kwd><named-content xmlns:xlink="http://www.w3.org/1999/xlink" content-type="order">Trichoptera</named-content></kwd><kwd><named-content xmlns:xlink="http://www.w3.org/1999/xlink" content-type="family">Leptoceridae</named-content></kwd></kwd-group><mixed-citation publication-type="journal"><person-group><name><surname>Waringer</surname><given-names>Johann</given-names></name><name><surname>Malicky</surname><given-names>Hans</given-names></name><name><surname>Graf</surname><given-names>Wolfram</given-names></name><name><surname>Vitecek</surname><given-names>Simon</given-names></name></person-group><article-title>The larva of <italic><tp:taxon-name><tp:taxon-name-part taxon-name-part-type="genus" reg="Adicella">Adicella</tp:taxon-name-part> <tp:taxon-name-part taxon-name-part-type="species" reg="syriaca">syriaca</tp:taxon-name-part></tp:taxon-name></italic> <xref ref-type="bibr" rid="B13">Ulmer 1907</xref>, including a key to the European larvae of <italic><tp:taxon-name><tp:taxon-name-part taxon-name-part-type="genus" reg="Adicella">Adicella</tp:taxon-name-part></tp:taxon-name></italic> McLachlan, 1877 (<tp:taxon-name><tp:taxon-name-part taxon-name-part-type="order">Trichoptera</tp:taxon-name-part></tp:taxon-name>, <tp:taxon-name><tp:taxon-name-part taxon-name-part-type="family">Leptoceridae</tp:taxon-name-part></tp:taxon-name>)</article-title><source>Zookeys</source><day>23</day><month>10</month><year>2017</year><volume>2017</volume><issue>711</issue><fpage>131</fpage><lpage>140</lpage><pub-id pub-id-type="doi">10.3897/zookeys.711.20121</pub-id></mixed-citation></tp:treatment-meta><tp:nomenclature><tp:taxon-name>
              <tp:taxon-name-part taxon-name-part-type="genus" reg="Adicella">Adicella</tp:taxon-name-part>
              <tp:taxon-name-part taxon-name-part-type="species" reg="syriaca">syriaca</tp:taxon-name-part>
            </tp:taxon-name><tp:taxon-authority>Ulmer, 1907</tp:taxon-authority></tp:nomenclature><tp:treatment-sec sec-type="diagnosis" id="SECID0EQLAC"><title>Diagnosis.</title><p>Head with pattern composed of dark bands and dark muscle attachment spots; case with spiral pattern, constructed of plant material; metanotal sa3 reduced to a single seta per side; pronotum with 56–65 setae of varying length per pronotal half; total number of setae per mesonotal sclerite 11–13; outermost seta of abdominal dorsum IX setal group approximately as long as width of this segment.</p></tp:treatment-sec><tp:treatment-sec sec-type="Biometry" id="SECID0EVLAC"><title>Biometry.</title><p>Body length ranging from 6.8 to 7.7 mm, head width from 0.58 to 0.60 mm (n = 2).</p></tp:treatment-sec><tp:treatment-sec sec-type="Head" id="SECID0E1LAC"><title>Head.</title><p>Head capsule surface smooth, with very shallow wrinkles, elongated and hypognathous. Base coloration pale yellow, with dark, reddish brown, oval muscle attachment spots on lateral and postero-ventral sections of parietalia. Frontoclypeus and parietal bands along frontoclypeal and coronal sutures dark reddish brown (Figs <xref ref-type="fig" rid="F1">1–3</xref>). White ring present around eyes (Fig. <xref ref-type="fig" rid="F1">3</xref>). Complete set of primary setae present (Figs <xref ref-type="fig" rid="F1">1–3</xref>). Frontoclypeus elongated, narrow, without central constriction (Fig. <xref ref-type="fig" rid="F1">1</xref>). Subocular ecdysial line running from foramen occipitale to ventro-lateral section of parietalia. Anteriorly of the eyes the subocular ecdysial line bends dorsally, eventually meeting frontoclypeal suture in a straight line (Fig. <xref ref-type="fig" rid="F1">3</xref>, arrow). Antennae slender, approximately six times longer than their basal width, situated at extreme anterior end of parietalia and originating from a socket-like ridge; antennal apex with single seta (Fig. <xref ref-type="fig" rid="F1">1a</xref>). Labrum light brown, quadrangular, with anterior median notch, ventral brush and six pairs of primary setae (Fig. <xref ref-type="fig" rid="F1">1</xref>). Ventral apotome medium brown, with darker brown anterior border, elongated quadrangular, with irregular lateral and posterior sides (Fig. <xref ref-type="fig" rid="F1">2</xref>). Mandibles black, each with ventral and dorsal cutting edge and terminal teeth along edge (Fig. <xref ref-type="fig" rid="F1">2</xref>).</p></tp:treatment-sec><tp:treatment-sec sec-type="Thorax" id="SECID0EENAC"><title>Thorax.</title><p>Pronotum yellowish brown, with dark brown roundish muscle attachment spots (Fig. <xref ref-type="fig" rid="F1">3</xref>); with continuous row of widely-spaced, straight, black setae along anterior border; pronotal surface densely covered by 56–65 black setae of varying length per pronotal half (Fig. <xref ref-type="fig" rid="F1">3</xref>). Pleural sclerites irregular, elongated, pale, with black ventral margins; anteriorly, with brownish, finger-like protrochantin with blunt tip bearing one dark terminal seta (Fig. <xref ref-type="fig" rid="F1">3</xref>). Prosternal horn absent.</p><p>Mesonotum covered by two sclerites, each posterior half with large, semicircular central constriction; sclerites pale yellow, with distinct markings and muscle attachment spots along anterior margin and at center (Fig. <xref ref-type="fig" rid="F1">4</xref>). Total number of setae of varying lengths per mesonotal sclerite is 11–13 (sa1 without setae, each sa2 with 3 setae, each sa3 with 8–10 setae; Fig. <xref ref-type="fig" rid="F1">4</xref>). Mesopleurites pale, with narrow, blackish central bar (Fig. <xref ref-type="fig" rid="F1">3</xref>). Mesoventer without setae.</p><p>Metanotum without sclerotization except pleural sclerites; metanotal sa1 without setae, each sa2 with 1 seta each, sa3 reduced to a single seta per side (Fig. <xref ref-type="fig" rid="F1">5</xref>, arrows). Metaventer with a row of 4–5 setae per side (Fig. <xref ref-type="fig" rid="F2">11</xref>). Pleural sclerite arrangement as on mesonotum.</p><!--PageBreak--><!--PageBreak--><!--PageBreak--><p>Legs orange-yellow, with very numerous setae, especially on coxae, trochanters, and femora (Figs <xref ref-type="fig" rid="F1">6</xref>–<xref ref-type="fig" rid="F2">8</xref>); tibiae and tarsi undivided and without central constrictions. Femur of foreleg much wider than those of mid- and hind legs. Claw of mid leg curved and not hook-shaped as in genus <italic><tp:taxon-name><tp:taxon-name-part taxon-name-part-type="genus" reg="Leptocerus">Leptocerus</tp:taxon-name-part></tp:taxon-name></italic> (Fig. <xref ref-type="fig" rid="F2">7</xref>, arrow). Long fringes of swimming setae absent on hind legs.</p><fig id="F1" position="float" orientation="portrait"><label>Figures 1–6.</label><caption><p>
                  <italic><tp:taxon-name><tp:taxon-name-part taxon-name-part-type="genus" reg="Adicella">Adicella</tp:taxon-name-part> <tp:taxon-name-part taxon-name-part-type="species" reg="syriaca">syriaca</tp:taxon-name-part></tp:taxon-name></italic> <xref ref-type="bibr" rid="B13">Ulmer 1907</xref>, final instar larva. <bold>1</bold> Head, dorsal view (a= antenna; arrow= subocular ecdysial line) <bold>2</bold> Head, ventral view <bold>3</bold> Head and pronotum, right lateral view (arrow= subocular ecdysial line) <bold>4</bold> Mesonotum, dorsal view (sa2, sa3= setal areas 2 and 3) <bold>5</bold> Metathorax and abdominal segments I and II, dorsal (arrows = single seta of sa3) <bold>6</bold> Right foreleg, posterior face. Scale bars: 0.5 mm.</p></caption><graphic xmlns:xlink="http://www.w3.org/1999/xlink" xlink:href="zookeys-711-131-g001.jpg" position="float" orientation="portrait" xlink:type="simple" id="oo_163975.jpg"/></fig></tp:treatment-sec><tp:treatment-sec sec-type="Abdomen" id="SECID0EPAAE"><title>Abdomen.</title><p>Abdomen white, cylindrical. First abdominal segment with one dorsal and two lateral protuberances (Fig. <xref ref-type="fig" rid="F2">9</xref>); dorsal sa1 and sa3 not developed, dorsal sa2 with single seta on each side (Fig. <xref ref-type="fig" rid="F1">5</xref>); oval and light orange lateral sclerite with strongly sclerotized, dark, curved and sickle-shaped posterior process; lateral sclerite with 1 ventral seta (Figs <xref ref-type="fig" rid="F2">9</xref>, <xref ref-type="fig" rid="F2">10</xref>). Abdominal tergum IX with pale, weakly sclerotized tergite, bearing 6 long and 4 short terminal setae; abdominal segment IX with 1 posterodorsal seta on either side (Fig. <xref ref-type="fig" rid="F2">12</xref>). Outermost seta on abdominal dorsum IX approximately as long as width of segment IX (Fig. <xref ref-type="fig" rid="F2">12</xref>, arrows). Anal prolegs pale and weakly sclerotized, each with large lateral sclerite and more strongly sclerotized anal claw with two tiny accessory hooks (Fig. <xref ref-type="fig" rid="F3">13</xref>). Each lateral sclerite bearing several long, black setae (Figs <xref ref-type="fig" rid="F3">13</xref>, <xref ref-type="fig" rid="F3">14</xref>). Each anal proleg medially with small group of pale, soft ventral setae (Fig. 13vs); tooth-edged plates around anal slit absent (Fig. <xref ref-type="fig" rid="F3">14</xref>). Gills and lateral line not visible; however, a lateral row of forked lamellae is present on abdominal segment VIII (Fig. 13fl).</p><fig id="F2" position="float" orientation="portrait"><label>Figures 7–12.</label><caption><p>
                  <italic><tp:taxon-name><tp:taxon-name-part taxon-name-part-type="genus" reg="Adicella">Adicella</tp:taxon-name-part> <tp:taxon-name-part taxon-name-part-type="species" reg="syriaca">syriaca</tp:taxon-name-part></tp:taxon-name></italic> <xref ref-type="bibr" rid="B13">Ulmer 1907</xref>, final instar larva. <bold>7</bold> Right midleg, posterior face (arrow: tarsal claw not hook-shaped) <bold>8</bold> Right hind leg, posterior face <bold>9</bold> Abdominal segments I and II, right lateral (a= lateral sclerite; b= lateral setae) <bold>10</bold> Lateral sclerite, detail <bold>11</bold> Sterna of metathorax and abdominal segments I and II <bold>12</bold> Tip of abdomen, dorsal (arrows= outermost setae of ninth abdominal tergite). Scale bars: 0.5 mm.</p></caption><graphic xmlns:xlink="http://www.w3.org/1999/xlink" xlink:href="zookeys-711-131-g002.jpg" position="float" orientation="portrait" xlink:type="simple" id="oo_163976.jpg"/></fig></tp:treatment-sec><tp:treatment-sec sec-type="Case" id="SECID0EFDAE"><title>Case.</title><p>In the final instar larvae, straight, cylindrical, tapering, constructed of equally sized pieces of thin plant stems and roots arranged in a typical single spiral (Fig. <xref ref-type="fig" rid="F3">15</xref>). Case length 12.2–13.9 mm, anterior width 1.9–2.2 mm, posterior width 1.0–1.2 mm (n= 2).</p></tp:treatment-sec><tp:treatment-sec><!--Section generated to contain objects referenced in tp:taxon-treatment.--><fig id="F3" position="float" orientation="portrait"><label>Figures 13–19.</label><caption><p>
              <bold>13–15</bold> <italic><tp:taxon-name><tp:taxon-name-part taxon-name-part-type="genus" reg="Adicella">Adicella</tp:taxon-name-part> <tp:taxon-name-part taxon-name-part-type="species" reg="syriaca">syriaca</tp:taxon-name-part></tp:taxon-name></italic> Ulmer, 1907, final instar larva: <bold>13</bold> Tip of abdomen, right lateral (fl= forked lamellae on segment VIII; vs= ventral setae on segment IX) <bold>14</bold> Tip of abdomen, ventral <bold>15</bold> Larval case, right lateral <bold>16</bold> Final instar larvae in their cases. <bold>a</bold> <italic><tp:taxon-name><tp:taxon-name-part taxon-name-part-type="genus" reg="Adicella">Adicella</tp:taxon-name-part> <tp:taxon-name-part taxon-name-part-type="species" reg="filicornis">filicornis</tp:taxon-name-part></tp:taxon-name></italic> (Pictet, 1834) <bold>b</bold> <italic><tp:taxon-name><tp:taxon-name-part taxon-name-part-type="genus" reg="Adicella">Adicella</tp:taxon-name-part> <tp:taxon-name-part taxon-name-part-type="species" reg="reducta">reducta</tp:taxon-name-part></tp:taxon-name></italic> (McLachlan, 1865) <bold>17–18</bold> Lateral sclerites on abdominal segment I of fifth instar larvae, right lateral view: <bold>17</bold> <italic><tp:taxon-name><tp:taxon-name-part taxon-name-part-type="genus" reg="Adicella">Adicella</tp:taxon-name-part> <tp:taxon-name-part taxon-name-part-type="species" reg="reducta">reducta</tp:taxon-name-part></tp:taxon-name></italic> (McLachlan, 1865) <bold>18</bold> <italic><tp:taxon-name><tp:taxon-name-part taxon-name-part-type="genus" reg="Adicella">Adicella</tp:taxon-name-part> <tp:taxon-name-part taxon-name-part-type="species" reg="cremisa">cremisa</tp:taxon-name-part></tp:taxon-name></italic> Malicky, 1972 <bold>19</bold> <italic><tp:taxon-name><tp:taxon-name-part taxon-name-part-type="genus" reg="Adicella">Adicella</tp:taxon-name-part> <tp:taxon-name-part taxon-name-part-type="species" reg="filicornis">filicornis</tp:taxon-name-part></tp:taxon-name></italic> (Pictet, 1834), final instar larva. Tip of abdomen, dorsal. Scale bars: 0.5 mm (except Figs <xref ref-type="fig" rid="F3">15</xref>, <xref ref-type="fig" rid="F3">17</xref>: 1 mm).</p></caption><graphic xmlns:xlink="http://www.w3.org/1999/xlink" xlink:href="zookeys-711-131-g003.jpg" position="float" orientation="portrait" xlink:type="simple" id="oo_163977.jpg"/></fig></tp:treatment-sec><ref-list><ref id="B13"><mixed-citation xmlns:xlink="http://www.w3.org/1999/xlink" xlink:type="simple">
          <person-group><name name-style="western"><surname>Ulmer</surname><given-names>G</given-names></name></person-group> (<year>1907</year>) <article-title>Note I. Neue Trichopteren.</article-title> <source>Notes from the Leyden Museum</source> <volume>29</volume>: <fpage>1</fpage>–<lpage>53</lpage>.</mixed-citation></ref></ref-list></tp:taxon-treatment>
